# Supplementary material for: Human Papillary and Reticular Fibroblasts Show Distinct Functions on Tumor Behavior in 3D-Organotypic Cultures Mimicking Melanoma and HNSCC
Source: Int J Mol Sci. 2022 Oct 1;23(19):11651. doi: 10.3390/ijms231911651 (PMC9570214; doi:10.3390/ijms231911651)
Supplement: Supplementary file 1 [file ijms-23-11651-s001.zip]

Archive with 1 entries (1 files):
- ijms-1916841-supplementary.pdf
